# Supplementary material for: Large-Scale Non-Targeted Metabolomics Reveals Antioxidant, Nutraceutical and Therapeutic Potentials of Sorghum
Source: Antioxidants (Basel). 2021 Sep 23;10(10):1511. doi: 10.3390/antiox10101511 (PMC8532915; doi:10.3390/antiox10101511)
Supplement: Supplementary file 1 [file antioxidants-10-01511-s001.zip]

Archive with 1 entries (1 files):
- antioxidants-1381559-supplementary.pdf
